# Supplementary material for: Cost-Effectiveness Analysis of a Transparent Antimicrobial Dressing for Managing Central Venous and Arterial Catheters in Intensive Care Units
Source: PLoS One. 2015 Jun 18;10(6):e0130439. doi: 10.1371/journal.pone.0130439 (PMC4472776; doi:10.1371/journal.pone.0130439)
Supplement: S1 Table — AE, Adverse Event; CRBSI, Catheter-related bloodstream infections; CT, Catheter; G+T, Gauze and Tape; ICU, Intensive Care Unit. (XLSX) [file pone.0130439.s001.xlsx]

## Sheet: Transition Matrix_TCHG
Table S1. Transition matrix for CHG dressings
	Given the previous state for (n-1)-th ICU day (beginning of cycle):
Probability of state for n-th ICU day (end of cycle):	no AE/ no CRBSI/ no CT new	no AE/ no CRBSI/ CT new	no AE/ CRBSI/ no CT new	no AE/ CRBSI/ CT new	AE/ no CRBSI/ no CT new	G+T Dressing
Probability for noAE/noCRBSI/noCTnew (1th ICU day)	914/934
Probability for noAE/noCRBSI/noCTnew (2th ICU day)	850/914	3/3
Probability for noAE/noCRBSI/noCTnew (3th ICU day)	761/853	21/24
Probability for noAE/noCRBSI/noCTnew (4th ICU day)	710/782	18/18
Probability for noAE/noCRBSI/noCTnew (5th ICU day)	636/728	18/19
Probability for noAE/noCRBSI/noCTnew (6th ICU day)	571/654	12/12
Probability for noAE/noCRBSI/noCTnew (7th ICU day)	516/583	13/14				1/1
Probability for noAE/noCRBSI/noCTnew (8th ICU day)	464/530	15/15				2/2
Probability for noAE/noCRBSI/noCTnew (9th ICU day)	432/481	15/18		1/1
Probability for noAE/noCRBSI/noCTnew (10th ICU day)	389/448	9/9				1/2
Probability for noAE/noCRBSI/noCTnew (11th ICU day)	359/399	17/17				1/2
Probability for noAE/noCRBSI/noCTnew (12th ICU day)	343/377	7/7				1/3
Probability for noAE/noCRBSI/noCTnew (13th ICU day)	320/351	5/7				1/4
Probability for noAE/noCRBSI/noCTnew (14th ICU day)	285/326	10/10				1/1
Probability for noAE/noCRBSI/noCTnew (15th ICU day)	271/296	10/10				2/3
Probability for noAE/noCRBSI/noCTnew (16th ICU day)	257/283	5/5		1/1		2/2
Probability for noAE/noCRBSI/noCTnew (17th ICU day)	236/265	10/11
Probability for noAE/noCRBSI/noCTnew (18th ICU day)	227/246	11/11
Probability for noAE/noCRBSI/noCTnew (19th ICU day)	225/238	7/7
Probability for noAE/noCRBSI/noCTnew (20th ICU day)	216/232	5/5
Probability for noAE/noCRBSI/noCTnew (21th ICU day)	200/221	2/2				1/1
Probability for noAE/noCRBSI/noCTnew (22th ICU day)	188/203	7/7
Probability for noAE/noCRBSI/noCTnew (23th ICU day)	172/195	5/5
Probability for noAE/noCRBSI/noCTnew (24th ICU day)	168/177	7/7
Probability for noAE/noCRBSI/noCTnew (25th ICU day)	157/175	1/2
Probability for noAE/noCRBSI/noCTnew (26th ICU day)	147/158	6/6
Probability for noAE/noCRBSI/noCTnew (27th ICU day)	140/153	1/2
Probability for noAE/noCRBSI/noCTnew (28th ICU day)	130/141	5/7				1/1
Probability for noAE/noCRBSI/noCTnew (29th ICU day)	125/136	3/3
Probability for noAE/noCRBSI/noCTnew (30th ICU day)	117/128	2/2				1/1
Probability for noAE/noCRBSI/CTnew (1th ICU day)	3/934
Probability for noAE/noCRBSI/CTnew (2th ICU day)	24/914
Probability for noAE/noCRBSI/CTnew (3th ICU day)	17/853	1/24
Probability for noAE/noCRBSI/CTnew (4th ICU day)	19/782
Probability for noAE/noCRBSI/CTnew (5th ICU day)	11/728	1/19
Probability for noAE/noCRBSI/CTnew (6th ICU day)	14/654
Probability for noAE/noCRBSI/CTnew (7th ICU day)	14/583	1/14
Probability for noAE/noCRBSI/CTnew (8th ICU day)	17/530			1/1
Probability for noAE/noCRBSI/CTnew (9th ICU day)	9/481
Probability for noAE/noCRBSI/CTnew (10th ICU day)	17/448
Probability for noAE/noCRBSI/CTnew (11th ICU day)	7/399
Probability for noAE/noCRBSI/CTnew (12th ICU day)	6/377					1/3
Probability for noAE/noCRBSI/CTnew (13th ICU day)	8/351	2/7
Probability for noAE/noCRBSI/CTnew (14th ICU day)	10/326
Probability for noAE/noCRBSI/CTnew (15th ICU day)	5/296
Probability for noAE/noCRBSI/CTnew (16th ICU day)	11/283
Probability for noAE/noCRBSI/CTnew (17th ICU day)	9/265	1/11				1/1
Probability for noAE/noCRBSI/CTnew (18th ICU day)	7/246
Probability for noAE/noCRBSI/CTnew (19th ICU day)	5/238
Probability for noAE/noCRBSI/CTnew (20th ICU day)	2/232
Probability for noAE/noCRBSI/CTnew (21th ICU day)	7/221
Probability for noAE/noCRBSI/CTnew (22th ICU day)	5/203
Probability for noAE/noCRBSI/CTnew (23th ICU day)	6/195					1/1
Probability for noAE/noCRBSI/CTnew (24th ICU day)	2/177
Probability for noAE/noCRBSI/CTnew (25th ICU day)	5/175	1/2
Probability for noAE/noCRBSI/CTnew (26th ICU day)	2/158
Probability for noAE/noCRBSI/CTnew (27th ICU day)	5/153	1/2				1/1
Probability for noAE/noCRBSI/CTnew (28th ICU day)	3/141
Probability for noAE/noCRBSI/CTnew (29th ICU day)	2/136
Probability for noAE/noCRBSI/CTnew (30th ICU day)	3/128
Probability for noAE/CRBSI/noCTnew (1th ICU day)
Probability for noAE/CRBSI/noCTnew (2th ICU day)
Probability for noAE/CRBSI/noCTnew (3th ICU day)
Probability for noAE/CRBSI/noCTnew (4th ICU day)
Probability for noAE/CRBSI/noCTnew (5th ICU day)
Probability for noAE/CRBSI/noCTnew (6th ICU day)
Probability for noAE/CRBSI/noCTnew (7th ICU day)
Probability for noAE/CRBSI/noCTnew (8th ICU day)
Probability for noAE/CRBSI/noCTnew (9th ICU day)
Probability for noAE/CRBSI/noCTnew (10th ICU day)
Probability for noAE/CRBSI/noCTnew (11th ICU day)
Probability for noAE/CRBSI/noCTnew (12th ICU day)
Probability for noAE/CRBSI/noCTnew (13th ICU day)
Probability for noAE/CRBSI/noCTnew (14th ICU day)
Probability for noAE/CRBSI/noCTnew (15th ICU day)
Probability for noAE/CRBSI/noCTnew (16th ICU day)
Probability for noAE/CRBSI/noCTnew (17th ICU day)
Probability for noAE/CRBSI/noCTnew (18th ICU day)
Probability for noAE/CRBSI/noCTnew (19th ICU day)
Probability for noAE/CRBSI/noCTnew (20th ICU day)
Probability for noAE/CRBSI/noCTnew (21th ICU day)
Probability for noAE/CRBSI/noCTnew (22th ICU day)
Probability for noAE/CRBSI/noCTnew (23th ICU day)
Probability for noAE/CRBSI/noCTnew (24th ICU day)
Probability for noAE/CRBSI/noCTnew (25th ICU day)
Probability for noAE/CRBSI/noCTnew (26th ICU day)
Probability for noAE/CRBSI/noCTnew (27th ICU day)
Probability for noAE/CRBSI/noCTnew (28th ICU day)
Probability for noAE/CRBSI/noCTnew (29th ICU day)
Probability for noAE/CRBSI/noCTnew (30th ICU day)
Probability for noAE/CRBSI/CTnew (1th ICU day)
Probability for noAE/CRBSI/CTnew (2th ICU day)
Probability for noAE/CRBSI/CTnew (3th ICU day)
Probability for noAE/CRBSI/CTnew (4th ICU day)
Probability for noAE/CRBSI/CTnew (5th ICU day)
Probability for noAE/CRBSI/CTnew (6th ICU day)
Probability for noAE/CRBSI/CTnew (7th ICU day)	1/583
Probability for noAE/CRBSI/CTnew (8th ICU day)	1/530
Probability for noAE/CRBSI/CTnew (9th ICU day)
Probability for noAE/CRBSI/CTnew (10th ICU day)
Probability for noAE/CRBSI/CTnew (11th ICU day)
Probability for noAE/CRBSI/CTnew (12th ICU day)
Probability for noAE/CRBSI/CTnew (13th ICU day)
Probability for noAE/CRBSI/CTnew (14th ICU day)
Probability for noAE/CRBSI/CTnew (15th ICU day)	1/296
Probability for noAE/CRBSI/CTnew (16th ICU day)
Probability for noAE/CRBSI/CTnew (17th ICU day)
Probability for noAE/CRBSI/CTnew (18th ICU day)
Probability for noAE/CRBSI/CTnew (19th ICU day)
Probability for noAE/CRBSI/CTnew (20th ICU day)
Probability for noAE/CRBSI/CTnew (21th ICU day)
Probability for noAE/CRBSI/CTnew (22th ICU day)
Probability for noAE/CRBSI/CTnew (23th ICU day)
Probability for noAE/CRBSI/CTnew (24th ICU day)
Probability for noAE/CRBSI/CTnew (25th ICU day)
Probability for noAE/CRBSI/CTnew (26th ICU day)
Probability for noAE/CRBSI/CTnew (27th ICU day)
Probability for noAE/CRBSI/CTnew (28th ICU day)
Probability for noAE/CRBSI/CTnew (29th ICU day)
Probability for noAE/CRBSI/CTnew (30th ICU day)
Probability for AE/noCRBSI/noCTnew (1th ICU day)
Probability for AE/noCRBSI/noCTnew (2th ICU day)
Probability for AE/noCRBSI/noCTnew (3th ICU day)
Probability for AE/noCRBSI/noCTnew (4th ICU day)
Probability for AE/noCRBSI/noCTnew (5th ICU day)	1/728
Probability for AE/noCRBSI/noCTnew (6th ICU day)	2/654
Probability for AE/noCRBSI/noCTnew (7th ICU day)
Probability for AE/noCRBSI/noCTnew (8th ICU day)	2/530
Probability for AE/noCRBSI/noCTnew (9th ICU day)	1/481	1/18
Probability for AE/noCRBSI/noCTnew (10th ICU day)	2/448					1/2
Probability for AE/noCRBSI/noCTnew (11th ICU day)	3/399					1/2
Probability for AE/noCRBSI/noCTnew (12th ICU day)						1/3
Probability for AE/noCRBSI/noCTnew (13th ICU day)						3/4
Probability for AE/noCRBSI/noCTnew (14th ICU day)	2/326
Probability for AE/noCRBSI/noCTnew (15th ICU day)						1/3
Probability for AE/noCRBSI/noCTnew (16th ICU day)
Probability for AE/noCRBSI/noCTnew (17th ICU day)
Probability for AE/noCRBSI/noCTnew (18th ICU day)
Probability for AE/noCRBSI/noCTnew (19th ICU day)	1/238
Probability for AE/noCRBSI/noCTnew (20th ICU day)
Probability for AE/noCRBSI/noCTnew (21th ICU day)	1/221
Probability for AE/noCRBSI/noCTnew (22th ICU day)
Probability for AE/noCRBSI/noCTnew (23th ICU day)	1/195
Probability for AE/noCRBSI/noCTnew (24th ICU day)
Probability for AE/noCRBSI/noCTnew (25th ICU day)						1/1
Probability for AE/noCRBSI/noCTnew (26th ICU day)	1/158
Probability for AE/noCRBSI/noCTnew (27th ICU day)
Probability for AE/noCRBSI/noCTnew (28th ICU day)		1/7
Probability for AE/noCRBSI/noCTnew (29th ICU day)
Probability for AE/noCRBSI/noCTnew (30th ICU day)
Probability for G+T Dressing (1th ICU day)
Probability for G+T Dressing (2th ICU day)
Probability for G+T Dressing (3th ICU day)
Probability for G+T Dressing (4th ICU day)
Probability for G+T Dressing (5th ICU day)
Probability for G+T Dressing (6th ICU day)					1/1
Probability for G+T Dressing (7th ICU day)					2/2
Probability for G+T Dressing (8th ICU day)
Probability for G+T Dressing (9th ICU day)					2/2
Probability for G+T Dressing (10th ICU day)					2/2
Probability for G+T Dressing (11th ICU day)					3/3
Probability for G+T Dressing (12th ICU day)					4/4
Probability for G+T Dressing (13th ICU day)					1/1
Probability for G+T Dressing (14th ICU day)					3/3
Probability for G+T Dressing (15th ICU day)					2/2
Probability for G+T Dressing (16th ICU day)					1/1
Probability for G+T Dressing (17th ICU day)
Probability for G+T Dressing (18th ICU day)
Probability for G+T Dressing (19th ICU day)
Probability for G+T Dressing (20th ICU day)					1/1
Probability for G+T Dressing (21th ICU day)
Probability for G+T Dressing (22th ICU day)					1/1
Probability for G+T Dressing (23th ICU day)
Probability for G+T Dressing (24th ICU day)					1/1
Probability for G+T Dressing (25th ICU day)
Probability for G+T Dressing (26th ICU day)					1/1
Probability for G+T Dressing (27th ICU day)					1/1
Probability for G+T Dressing (28th ICU day)
Probability for G+T Dressing (29th ICU day)					1/1
Probability for G+T Dressing (30th ICU day)
Probability for Death (1th ICU day)	14/934
Probability for Death (2th ICU day)	28/914
Probability for Death (3th ICU day)	22/853	2/24
Probability for Death (4th ICU day)	24/782
Probability for Death (5th ICU day)	20/728
Probability for Death (6th ICU day)	23/654
Probability for Death (7th ICU day)	10/583
Probability for Death (8th ICU day)	7/530
Probability for Death (9th ICU day)	9/481	2/18
Probability for Death (10th ICU day)	8/448
Probability for Death (11th ICU day)	7/399
Probability for Death (12th ICU day)	5/377
Probability for Death (13th ICU day)	8/351
Probability for Death (14th ICU day)	9/326
Probability for Death (15th ICU day)	7/296
Probability for Death (16th ICU day)	3/283
Probability for Death (17th ICU day)	6/265
Probability for Death (18th ICU day)	3/246
Probability for Death (19th ICU day)	3/238
Probability for Death (20th ICU day)	3/232
Probability for Death (21th ICU day)	3/221
Probability for Death (22th ICU day)	1/203
Probability for Death (23th ICU day)	3/195
Probability for Death (24th ICU day)	1/177
Probability for Death (25th ICU day)	1/175
Probability for Death (26th ICU day)	4/158
Probability for Death (27th ICU day)	3/153
Probability for Death (28th ICU day)	3/141
Probability for Death (29th ICU day)	2/136
Probability for Death (30th ICU day)	3/128
Probability for Discharge (1th ICU day)	3/934
Probability for Discharge (2th ICU day)	12/914
Probability for Discharge (3th ICU day)	53/853
Probability for Discharge (4th ICU day)	29/782
Probability for Discharge (5th ICU day)	60/728
Probability for Discharge (6th ICU day)	44/654
Probability for Discharge (7th ICU day)	42/583
Probability for Discharge (8th ICU day)	39/530
Probability for Discharge (9th ICU day)	30/481
Probability for Discharge (10th ICU day)	32/448
Probability for Discharge (11th ICU day)	23/399
Probability for Discharge (12th ICU day)	23/377
Probability for Discharge (13th ICU day)	15/351
Probability for Discharge (14th ICU day)	20/326
Probability for Discharge (15th ICU day)	12/296
Probability for Discharge (16th ICU day)	12/283
Probability for Discharge (17th ICU day)	14/265
Probability for Discharge (18th ICU day)	9/246
Probability for Discharge (19th ICU day)	4/238
Probability for Discharge (20th ICU day)	11/232
Probability for Discharge (21th ICU day)	10/221
Probability for Discharge (22th ICU day)	9/203
Probability for Discharge (23th ICU day)	13/195
Probability for Discharge (24th ICU day)	6/177
Probability for Discharge (25th ICU day)	12/175
Probability for Discharge (26th ICU day)	4/158
Probability for Discharge (27th ICU day)	5/153
Probability for Discharge (28th ICU day)	5/141	1/7
Probability for Discharge (29th ICU day)	7/136
Probability for Discharge (30th ICU day)	5/128
AE, Adverse Event; CRBSI, Catheter-related bloodstream infections; CT, Catheter; G+T, Gauze and Tape; ICU, Intensive Care Unit.
Source: University Hospital of Grenoble.
