# Supplementary material for: Cost-Effectiveness Analysis of a Transparent Antimicrobial Dressing for Managing Central Venous and Arterial Catheters in Intensive Care Units
Source: PLoS One. 2015 Jun 18;10(6):e0130439. doi: 10.1371/journal.pone.0130439 (PMC4472776; doi:10.1371/journal.pone.0130439)
Supplement: S2 Table — AE, Adverse Event; CRBSI, Catheter-related bloodstream infections; CT, Catheter; G+T, Gauze and Tape; ICU, Intensive Care Unit. (XLSX) [file pone.0130439.s002.xlsx]

## Sheet: Transition Matrix_NON CHG
Table S2. Transition matrix for non-CHG dressings
	Given the previous state for (n-1)-th ICU day (beginning of cycle):
Probability of state for n-th ICU day (end of cycle):	no AE/ no CR-BSI/ no CT new	no AE/ no CR-BSI/ CT new	no AE/ CR-BSI/ no CT new	no AE/ CR-BSI/ CT new	AE/ no CR-BSI/ no CT new	G+T Dressing		Source: University Hospital of Grenoble
Probability for noAE/noCRBSI/noCTnew (1th ICU day)	916/935
Probability for noAE/noCRBSI/noCTnew (2th ICU day)	834/916	5/6
Probability for noAE/noCRBSI/noCTnew (3th ICU day)	749/839	22/24
Probability for noAE/noCRBSI/noCTnew (4th ICU day)	703/771	14/15
Probability for noAE/noCRBSI/noCTnew (5th ICU day)	638/717	10/10
Probability for noAE/noCRBSI/noCTnew (6th ICU day)	564/648	11/11
Probability for noAE/noCRBSI/noCTnew (7th ICU day)	494/575	18/19		1/1
Probability for noAE/noCRBSI/noCTnew (8th ICU day)	462/513	16/19		1/1
Probability for noAE/noCRBSI/noCTnew (9th ICU day)	429/479	13/15
Probability for noAE/noCRBSI/noCTnew (10th ICU day)	406/442	12/12	1/1	1/1
Probability for noAE/noCRBSI/noCTnew (11th ICU day)	388/420	5/5	1/1
Probability for noAE/noCRBSI/noCTnew (12th ICU day)	355/394	9/10		1/1
Probability for noAE/noCRBSI/noCTnew (13th ICU day)	327/365	8/8	1/1
Probability for noAE/noCRBSI/noCTnew (14th ICU day)	309/336	11/14	1/1			1/1
Probability for noAE/noCRBSI/noCTnew (15th ICU day)	291/322	4/5
Probability for noAE/noCRBSI/noCTnew (16th ICU day)	268/295	9/9
Probability for noAE/noCRBSI/noCTnew (17th ICU day)	253/277	7/7
Probability for noAE/noCRBSI/noCTnew (18th ICU day)	236/260	5/6		1/1
Probability for noAE/noCRBSI/noCTnew (19th ICU day)	211/242	10/11		1/1		1/1
Probability for noAE/noCRBSI/noCTnew (20th ICU day)	205/223	8/8		1/1
Probability for noAE/noCRBSI/noCTnew (21th ICU day)	190/214	3/3
Probability for noAE/noCRBSI/noCTnew (22th ICU day)	170/193	5/5				1/1
Probability for noAE/noCRBSI/noCTnew (23th ICU day)	163/176	4/4	1/1
Probability for noAE/noCRBSI/noCTnew (24th ICU day)	155/168	3/3
Probability for noAE/noCRBSI/noCTnew (25th ICU day)	143/158	3/3
Probability for noAE/noCRBSI/noCTnew (26th ICU day)	130/146	3/3
Probability for noAE/noCRBSI/noCTnew (27th ICU day)	128/133					2/2
Probability for noAE/noCRBSI/noCTnew (28th ICU day)	121/130
Probability for noAE/noCRBSI/noCTnew (29th ICU day)	115/121	2/2
Probability for noAE/noCRBSI/noCTnew (30th ICU day)	102/117	1/1
Probability for noAE/noCRBSI/CTnew (1th ICU day)	6/935
Probability for noAE/noCRBSI/CTnew (2th ICU day)	24/916
Probability for noAE/noCRBSI/CTnew (3th ICU day)	15/839
Probability for noAE/noCRBSI/CTnew (4th ICU day)	9/771	1/15
Probability for noAE/noCRBSI/CTnew (5th ICU day)	11/717
Probability for noAE/noCRBSI/CTnew (6th ICU day)	19/648
Probability for noAE/noCRBSI/CTnew (7th ICU day)	18/575	1/19
Probability for noAE/noCRBSI/CTnew (8th ICU day)	12/513	3/19
Probability for noAE/noCRBSI/CTnew (9th ICU day)	12/479
Probability for noAE/noCRBSI/CTnew (10th ICU day)	5/442
Probability for noAE/noCRBSI/CTnew (11th ICU day)	10/420
Probability for noAE/noCRBSI/CTnew (12th ICU day)	7/394	1/10
Probability for noAE/noCRBSI/CTnew (13th ICU day)	13/365			1/1
Probability for noAE/noCRBSI/CTnew (14th ICU day)	5/336
Probability for noAE/noCRBSI/CTnew (15th ICU day)	9/322
Probability for noAE/noCRBSI/CTnew (16th ICU day)	7/295
Probability for noAE/noCRBSI/CTnew (17th ICU day)	6/277
Probability for noAE/noCRBSI/CTnew (18th ICU day)	11/260
Probability for noAE/noCRBSI/CTnew (19th ICU day)	7/242	1/11
Probability for noAE/noCRBSI/CTnew (20th ICU day)	3/223
Probability for noAE/noCRBSI/CTnew (21th ICU day)	5/214
Probability for noAE/noCRBSI/CTnew (22th ICU day)	4/193
Probability for noAE/noCRBSI/CTnew (23th ICU day)	3/176
Probability for noAE/noCRBSI/CTnew (24th ICU day)	3/168
Probability for noAE/noCRBSI/CTnew (25th ICU day)	3/158
Probability for noAE/noCRBSI/CTnew (26th ICU day)	1/146
Probability for noAE/noCRBSI/CTnew (27th ICU day)
Probability for noAE/noCRBSI/CTnew (28th ICU day)	2/130
Probability for noAE/noCRBSI/CTnew (29th ICU day)	1/121
Probability for noAE/noCRBSI/CTnew (30th ICU day)	4/117
Probability for noAE/CRBSI/noCTnew (1th ICU day)
Probability for noAE/CRBSI/noCTnew (2th ICU day)
Probability for noAE/CRBSI/noCTnew (3th ICU day)
Probability for noAE/CRBSI/noCTnew (4th ICU day)
Probability for noAE/CRBSI/noCTnew (5th ICU day)
Probability for noAE/CRBSI/noCTnew (6th ICU day)
Probability for noAE/CRBSI/noCTnew (7th ICU day)
Probability for noAE/CRBSI/noCTnew (8th ICU day)
Probability for noAE/CRBSI/noCTnew (9th ICU day)	1/479
Probability for noAE/CRBSI/noCTnew (10th ICU day)	1/442
Probability for noAE/CRBSI/noCTnew (11th ICU day)
Probability for noAE/CRBSI/noCTnew (12th ICU day)	1/394
Probability for noAE/CRBSI/noCTnew (13th ICU day)	1/365
Probability for noAE/CRBSI/noCTnew (14th ICU day)
Probability for noAE/CRBSI/noCTnew (15th ICU day)
Probability for noAE/CRBSI/noCTnew (16th ICU day)
Probability for noAE/CRBSI/noCTnew (17th ICU day)
Probability for noAE/CRBSI/noCTnew (18th ICU day)
Probability for noAE/CRBSI/noCTnew (19th ICU day)
Probability for noAE/CRBSI/noCTnew (20th ICU day)
Probability for noAE/CRBSI/noCTnew (21th ICU day)
Probability for noAE/CRBSI/noCTnew (22th ICU day)	1/193
Probability for noAE/CRBSI/noCTnew (23th ICU day)
Probability for noAE/CRBSI/noCTnew (24th ICU day)
Probability for noAE/CRBSI/noCTnew (25th ICU day)
Probability for noAE/CRBSI/noCTnew (26th ICU day)
Probability for noAE/CRBSI/noCTnew (27th ICU day)
Probability for noAE/CRBSI/noCTnew (28th ICU day)
Probability for noAE/CRBSI/noCTnew (29th ICU day)
Probability for noAE/CRBSI/noCTnew (30th ICU day)
Probability for noAE/CRBSI/CTnew (1th ICU day)
Probability for noAE/CRBSI/CTnew (2th ICU day)
Probability for noAE/CRBSI/CTnew (3th ICU day)
Probability for noAE/CRBSI/CTnew (4th ICU day)
Probability for noAE/CRBSI/CTnew (5th ICU day)
Probability for noAE/CRBSI/CTnew (6th ICU day)	1/648
Probability for noAE/CRBSI/CTnew (7th ICU day)	1/575
Probability for noAE/CRBSI/CTnew (8th ICU day)
Probability for noAE/CRBSI/CTnew (9th ICU day)	1/479
Probability for noAE/CRBSI/CTnew (10th ICU day)	1/442
Probability for noAE/CRBSI/CTnew (11th ICU day)	1/420
Probability for noAE/CRBSI/CTnew (12th ICU day)	1/394
Probability for noAE/CRBSI/CTnew (13th ICU day)
Probability for noAE/CRBSI/CTnew (14th ICU day)
Probability for noAE/CRBSI/CTnew (15th ICU day)
Probability for noAE/CRBSI/CTnew (16th ICU day)
Probability for noAE/CRBSI/CTnew (17th ICU day)	1/277
Probability for noAE/CRBSI/CTnew (18th ICU day)	1/260
Probability for noAE/CRBSI/CTnew (19th ICU day)	1/242
Probability for noAE/CRBSI/CTnew (20th ICU day)
Probability for noAE/CRBSI/CTnew (21th ICU day)
Probability for noAE/CRBSI/CTnew (22th ICU day)
Probability for noAE/CRBSI/CTnew (23th ICU day)
Probability for noAE/CRBSI/CTnew (24th ICU day)
Probability for noAE/CRBSI/CTnew (25th ICU day)
Probability for noAE/CRBSI/CTnew (26th ICU day)
Probability for noAE/CRBSI/CTnew (27th ICU day)
Probability for noAE/CRBSI/CTnew (28th ICU day)
Probability for noAE/CRBSI/CTnew (29th ICU day)
Probability for noAE/CRBSI/CTnew (30th ICU day)
Probability for AE/noCRBSI/noCTnew (1th ICU day)
Probability for AE/noCRBSI/noCTnew (2th ICU day)
Probability for AE/noCRBSI/noCTnew (3th ICU day)
Probability for AE/noCRBSI/noCTnew (4th ICU day)
Probability for AE/noCRBSI/noCTnew (5th ICU day)
Probability for AE/noCRBSI/noCTnew (6th ICU day)	1/648
Probability for AE/noCRBSI/noCTnew (7th ICU day)	1/575
Probability for AE/noCRBSI/noCTnew (8th ICU day)
Probability for AE/noCRBSI/noCTnew (9th ICU day)		1/15
Probability for AE/noCRBSI/noCTnew (10th ICU day)
Probability for AE/noCRBSI/noCTnew (11th ICU day)
Probability for AE/noCRBSI/noCTnew (12th ICU day)	1/394
Probability for AE/noCRBSI/noCTnew (13th ICU day)
Probability for AE/noCRBSI/noCTnew (14th ICU day)
Probability for AE/noCRBSI/noCTnew (15th ICU day)
Probability for AE/noCRBSI/noCTnew (16th ICU day)
Probability for AE/noCRBSI/noCTnew (17th ICU day)	1/277
Probability for AE/noCRBSI/noCTnew (18th ICU day)
Probability for AE/noCRBSI/noCTnew (19th ICU day)
Probability for AE/noCRBSI/noCTnew (20th ICU day)	1/223
Probability for AE/noCRBSI/noCTnew (21th ICU day)
Probability for AE/noCRBSI/noCTnew (22th ICU day)
Probability for AE/noCRBSI/noCTnew (23th ICU day)	1/176
Probability for AE/noCRBSI/noCTnew (24th ICU day)
Probability for AE/noCRBSI/noCTnew (25th ICU day)	1/158					1/1
Probability for AE/noCRBSI/noCTnew (26th ICU day)
Probability for AE/noCRBSI/noCTnew (27th ICU day)
Probability for AE/noCRBSI/noCTnew (28th ICU day)	1/130
Probability for AE/noCRBSI/noCTnew (29th ICU day)	1/121
Probability for AE/noCRBSI/noCTnew (30th ICU day)						1/1
Probability for G+T Dressing (1th ICU day)
Probability for G+T Dressing (2th ICU day)
Probability for G+T Dressing (3th ICU day)
Probability for G+T Dressing (4th ICU day)
Probability for G+T Dressing (5th ICU day)
Probability for G+T Dressing (6th ICU day)
Probability for G+T Dressing (7th ICU day)					1/1
Probability for G+T Dressing (8th ICU day)					1/1
Probability for G+T Dressing (9th ICU day)
Probability for G+T Dressing (10th ICU day)					1/1
Probability for G+T Dressing (11th ICU day)
Probability for G+T Dressing (12th ICU day)
Probability for G+T Dressing (13th ICU day)					1/1
Probability for G+T Dressing (14th ICU day)
Probability for G+T Dressing (15th ICU day)
Probability for G+T Dressing (16th ICU day)
Probability for G+T Dressing (17th ICU day)
Probability for G+T Dressing (18th ICU day)					1/1
Probability for G+T Dressing (19th ICU day)
Probability for G+T Dressing (20th ICU day)
Probability for G+T Dressing (21th ICU day)					1/1
Probability for G+T Dressing (22th ICU day)
Probability for G+T Dressing (23th ICU day)
Probability for G+T Dressing (24th ICU day)					1/1
Probability for G+T Dressing (25th ICU day)
Probability for G+T Dressing (26th ICU day)					2/2
Probability for G+T Dressing (27th ICU day)
Probability for G+T Dressing (28th ICU day)
Probability for G+T Dressing (29th ICU day)					1/1
Probability for G+T Dressing (30th ICU day)					1/1
Probability for Death (1th ICU day)	10/935
Probability for Death (2th ICU day)	33/916	1/6
Probability for Death (3th ICU day)	30/839	2/24
Probability for Death (4th ICU day)	17/771
Probability for Death (5th ICU day)	17/717
Probability for Death (6th ICU day)	12/648
Probability for Death (7th ICU day)	11/575
Probability for Death (8th ICU day)	6/513					1/1
Probability for Death (9th ICU day)	4/479	1/15				1/1
Probability for Death (10th ICU day)	5/442
Probability for Death (11th ICU day)	7/420
Probability for Death (12th ICU day)	10/394
Probability for Death (13th ICU day)	7/365
Probability for Death (14th ICU day)	6/336	2/14
Probability for Death (15th ICU day)	7/322
Probability for Death (16th ICU day)	4/295
Probability for Death (17th ICU day)	4/277
Probability for Death (18th ICU day)	5/260	1/6
Probability for Death (19th ICU day)	11/242
Probability for Death (20th ICU day)	3/223
Probability for Death (21th ICU day)	5/214
Probability for Death (22th ICU day)	5/193
Probability for Death (23th ICU day)	4/176
Probability for Death (24th ICU day)	4/168
Probability for Death (25th ICU day)	3/158
Probability for Death (26th ICU day)	6/146
Probability for Death (27th ICU day)	2/133	1/1
Probability for Death (28th ICU day)	1/130
Probability for Death (29th ICU day)	1/121
Probability for Death (30th ICU day)	2/117
Probability for Discharge (1th ICU day)	3/935
Probability for Discharge (2th ICU day)	25/916
Probability for Discharge (3th ICU day)	45/839
Probability for Discharge (4th ICU day)	42/771
Probability for Discharge (5th ICU day)	51/717
Probability for Discharge (6th ICU day)	51/648
Probability for Discharge (7th ICU day)	50/575
Probability for Discharge (8th ICU day)	33/513
Probability for Discharge (9th ICU day)	32/479
Probability for Discharge (10th ICU day)	24/442
Probability for Discharge (11th ICU day)	14/420			1/1		1/1
Probability for Discharge (12th ICU day)	19/394
Probability for Discharge (13th ICU day)	17/365
Probability for Discharge (14th ICU day)	16/336	1/14
Probability for Discharge (15th ICU day)	15/322	1/5
Probability for Discharge (16th ICU day)	16/295
Probability for Discharge (17th ICU day)	12/277
Probability for Discharge (18th ICU day)	7/260
Probability for Discharge (19th ICU day)	12/242
Probability for Discharge (20th ICU day)	11/223
Probability for Discharge (21th ICU day)	14/214
Probability for Discharge (22th ICU day)	13/193
Probability for Discharge (23th ICU day)	5/176
Probability for Discharge (24th ICU day)	6/168
Probability for Discharge (25th ICU day)	8/158
Probability for Discharge (26th ICU day)	9/146
Probability for Discharge (27th ICU day)	3/133
Probability for Discharge (28th ICU day)	5/130
Probability for Discharge (29th ICU day)	3/121
Probability for Discharge (30th ICU day)	9/117
AE, Adverse Event; CRBSI, Catheter-related bloodstream infections; CT, Catheter; G+T, Gauze and Tape; ICU, Intensive Care Unit.
Source: University Hospital of Grenoble.
